# Supplementary material for: Aedes albopictus bionomics data collection by citizen participation on Procida Island, a promising Mediterranean site for the assessment of innovative and community-based integrated pest management methods
Source: PLoS Negl Trop Dis. 2021 Sep 16;15(9):e0009698. doi: 10.1371/journal.pntd.0009698 (PMC8445450; doi:10.1371/journal.pntd.0009698)
Supplement: S1 Table — (XLS) [file pntd.0009698.s013.XLS]

## Sheet: Meteo Data
Date	Temp_AvgC	Wspee_Avgkph	Precip. Accum.Sum
2016-04-14	17.1	9.7	0.2
2016-04-21	18.3	8.9	0
2016-04-28	15.7	14.6	3.7
2016-05-05	17.2	10	5.8
2016-05-12	16.6	6.6	0.2
2016-05-19	18.2	9.3	3.9
2016-05-26	19.1	5.9	0.4
2016-06-01	21.3	0	0
2016-06-09	21.6	0	0.7
2016-06-16	22.7	0	0
2016-06-23	23	1.3	1.5
2016-06-30	25.6	0	0
2016-07-07	26.2	0	0
2016-07-14	27.3	0	0
2016-07-21	23.4	0	1.9
2016-07-28	22.6	12.3	85.9
2016-08-04	27.1	34.3	48.7
2016-08-11	26.5	6.4	0
2016-08-18	24.5	1	5.6
2016-08-25	26.1	0	0
2016-09-01	26.3	0	0.3
2016-09-08	24.8	0.1	1.8
2016-09-15	22.5	0.9	10.5
2016-09-22	18.9	8	22.5
2016-09-29	22.1	1.3	0
2016-10-06	21.1	2.3	10.6
2016-10-12	19	6	20.1
2016-10-20	20.2	0	0.5
2016-11-04	18.6	0	2.2
2016-11-17	15.4	3.5	9.4
2016-12-01	16	7.3	1.6
2016-12-15	13.5	3.6	8.7
2016-12-29	11.9	4.8	0.3

## Sheet: Temporal Data
Date	OV02 - SINDACO	OV03 - VIA FARO 1	OV04 - PORTO	OV05 - SAN LEONARDO	OV06 - VIGNA	OV07 - EDIFICIO	OV08 - MADONNA LIBERA	OV09 - CIMITERO	OV10 - CAVONE	OV11 - ROSA VENTI	OV12 - S.ANTUONO	OV13 - CAMPO SPORTIVO	OV14 - SOLCHIARO2	OV15 - PIZZACO	OV16 - CASA MARILENA	OV17 - CHIAIOLELLA	OV18 - SOLCHIARO1	OV19 - SOLCHIARO 3	OV20 - PUNTA MARGHERITA	OV21 - VIVARA1	OV22 - VIVARA2	OV23 – COMUNE	OV95 - PIZZERIA OLMO	OV81 - VIVARA3	OV86 - VIVARA4	OV27 – AMEDEO CHIAIOLELLA
	40°45'50.7"N 14°00'45.9"E	40°46'08.5"N 14°01'03.1"E	40°45'55.6"N 14°01'31.6"E	40°45'49.2"N 14°01'42.1"E	40°45'50.2"N 14°02'05.0"E	40°45'40.3"N 14°01'27.9"E	40°45'44.2"N 14°01'13.4"E	40°45'45.4"N 14°00'38.7"E	40°45'35.2"N 14°01'00.4"E	40°46'08.0"N 14°00'48.5"E	40°45'26.5"N 14°01'10.9"E	40°45'17.4"N 14°00'31.2"E	40°45'03.7"N 14°00'43.7"E	40°45'09.5"N 14°01'14.3"E	40°45'10.3"N 14°00'39.8"E	40°45'00.4"N 14°00'18.2"E	40°44'29.1"N 14°00'47.5"E	40°44'53.5"N 14°00'38.3"E	40°44'48.4"N 14°00'08.2"E	40°44'49.5"N 13°59'36.3"E	40°44'36.4"N 13°59'38.0"E	40°45'55.3"N 14°01'25.4"E	40°45'23.6"N 14°01'07.4"E	40°44'51.6"N 13°59'39.4"E	40°44'37.6"N 13°59'36.0"E	40°44'53.0"N 14°00'13.4"E
2016-04-14	2	0	9	3	0	0	5	2	0	NA	1	15	14	10	0	4	0	2	9	2	0	NA	NA	NA	NA	NA
2016-04-21	11	4	0	18	0	0	37	3	45	NA	0	0	21	2	2	NA	0	9	1	0	8	NA	NA	NA	NA	NA
2016-04-28	0	0	0	0	0	0	0	0	20	4	20	0	0	0	16	52	0	1	8	0	0	NA	NA	NA	NA	NA
2016-05-05	0	0	0	0	0	0	23	0	0	0	16	0	8	0	0	0	0	89	0	0	0	NA	NA	NA	NA	NA
2016-05-12	NA	0	0	52	22	18	0	0	110	10	60	2	13	15	71	45	0	26	26	21	0	NA	NA	NA	NA	NA
2016-05-19	NA	18	0	0	2	0	11	0	26	12	15	0	0	38	4	45	0	122	0	0	0	NA	NA	NA	NA	NA
2016-05-26	0	34	27	49	20	0	72	0	70	18	29	115	8	90	46	79	0	62	9	0	0	NA	NA	NA	NA	NA
2016-06-01	134	20	NA	0	51	3	89	19	107	13	23	114	73	82	108	83	37	17	68	0	0	19	NA	NA	NA	NA
2016-06-09	83	79	95	0	120	54	122	1	115	NA	109	196	86	38	NA	14	50	145	55	44	NA	77	NA	NA	NA	NA
2016-06-16	NA	209	0	102	148	147	132	0	219	NA	214	272	24	92	81	15	NA	64	17	0	NA	39	NA	NA	NA	NA
2016-06-23	170	63	25	NA	50	93	92	0	97	NA	143	232	46	26	33	18	123	0	0	0	0	64	NA	NA	NA	NA
2016-06-30	28	44	27	53	38	61	139	0	81	NA	83	561	128	NA	102	3	24	24	59	0	105	71	NA	NA	NA	NA
2016-07-07	74	81	NA	NA	232	34	27	30	203	NA	323	721	NA	NA	NA	41	NA	NA	NA	NA	NA	118	NA	NA	NA	NA
2016-07-14	NA	NA	NA	NA	98	6	23	44	NA	NA	310	306	26	NA	33	11	0	50	66	0	26	134	NA	NA	NA	NA
2016-07-21	58	73	20	NA	24	78	42	0	89	NA	163	200	48	NA	98	3	110	10	27	12	NA	5	NA	NA	NA	NA
2016-07-28	NA	31	39	50	20	41	17	NA	88	NA	185	260	50	NA	53	30	73	36	65	71	NA	97	NA	140	75	NA
2016-08-04	120	179	31	195	180	65	49	9	290	NA	180	309	248	NA	121	0	87	71	14	163	82	112	216	NA	NA	198
2016-08-11	18	119	52	21	244	71	144	15	250	NA	355	440	343	NA	188	0	231	19	21	38	220	67	190	90	49	364
2016-08-18	212	NA	10	0	273	124	57	13	15	NA	230	140	157	NA	67	1	28	39	143	54	25	60	240	20	15	135
2016-08-25	430	238	80	125	105	24	65	6	119	NA	143	154	13	NA	41	109	66	37	2	16	0	22	115	22	16	177
2016-09-01	NA	NA	61	NA	207	130	19	6	547	NA	918	1500	219	NA	69	NA	3	NA	86	5	8	127	127	67	0	439
2016-09-08	252	334	22	89	90	36	294	35	287	NA	223	600	148	NA	226	0	121	44	31	205	77	89	110	240	140	303
2016-09-15	176	165	104	46	83	41	123	140	115	NA	248	424	168	NA	133	29	NA	60	13	41	2	138	NA	190	109	228
2016-09-22	77	121	38	71	51	58	148	5	113	NA	80	119	79	NA	73	0	12	190	0	42	16	NA	NA	8	95	36
2016-09-29	151	50	12	22	28	51	99	51	214	NA	220	12	NA	NA	20	0	14	45	34	0	0	76	NA	42	83	255
2016-10-06	91	150	9	5	51	104	94	0	86	NA	95	54	202	NA	NA	0	34	82	49	NA	NA	28	NA	NA	NA	53
2016-10-12	NA	82	NA	0	33	13	21	0	7	NA	5	9	90	NA	8	0	25	79	0	9	0	0	NA	24	0	43
2016-10-20	NA	109	26	11	38	84	38	13	76	NA	131	217	80	NA	22	0	57	40	0	0	0	NA	NA	14	0	116
2016-11-04	NA	128	22	8	98	62	54	3	154	NA	324	155	259	NA	2	0	115	8	0	0	0	20	NA	0	0	227
2016-11-17	NA	NA	NA	0	11	0	6	0	9	NA	28	65	7	NA	2	0	13	0	10	0	0	33	NA	0	0	3
2016-12-01	NA	0	NA	0	1	10	1	3	40	NA	32	0	0	NA	0	0	0	4	0	0	0	17	NA	0	0	0
2016-12-15	NA	0	0	NA	0	0	0	0	0	NA	1	0	0	NA	0	0	NA	0	0	0	0	0	NA	0	0	0
2016-12-29	NA	0	0	NA	0	0	0	0	0	NA	0	0	0	NA	NA	0	NA	0	NA	NA	NA	0	NA	NA	NA	0

## Sheet: Spatial Data
OVITRAP	COORDINATES	Egg number 21 July 2016	Egg number 28 July 2016	Egg number 15 September2016	Egg number 22 September 2016
OV02	40°45'50.7"N 14°00'45.9"E	58	NA	176	77
OV03	40°45'50.7"N 14°01'06.3"E	73	31	165	121
OV04	40°45'55.6"N 14°01'31.6"E	20	39	104	38
OV05	40°45'49.2"N 14°01'42.1"E	NA	50	46	71
OV06	40°45'47.5"N 14°02'00.8"E	24	20	83	51
OV07	40°45'40.3"N 14°01'27.9"E	78	41	41	58
OV08	40°45'44.2"N 14°01'13.4"E	42	17	123	148
OV09	40°45'45.4"N 14°00'38.7"E	0	NA	140	5
OV10	40°45'35.2"N 14°01'00.4"E	89	88	115	113
OV101	40°45'06.2"N 14°00'20.6"E	151	197	174	106
OV102	40°45'54.4"N 14°00'40.5"E	38	90	69	0
OV110	40°45'04.5"N 14°00'38.0"E	36	80	184	51
OV111	40°45'51.5"N 14°00'58.5"E	95	117	106	60
OV112	40°45'00.8"N 14°00'54.4"E	24	41	98	130
OV113	40°45'04.2"N 14°00'35.1"E	8	30	95	174
OV12	40°45'26.5"N 14°01'10.9"E	163	185	248	80
OV13	40°45'17.4"N 14°00'31.2"E	200	260	424	119
OV14	40°45'03.7"N 14°00'43.7"E	48	50	168	79
OV16	40°45'10.3"N 14°00'39.8"E	98	53	133	73
OV17	40°45'00.4"N 14°00'18.2"E	3	30	29	0
OV18	40°44'29.1"N 14°00'47.5"E	110	73	0	12
OV19	40°44'53.5"N 14°00'38.3"E	10	36	60	0
OV20	40°44'48.4"N 14°00'08.2"E	27	65	13	0
OV21	40°44'49.5"N 13°59'36.3"E	12	71	41	42
OV22	40°44'36.4"N 13°59'38.0"E	NA	NA	2	16
OV23	40°45'55.3"N 14°01'25.4"E	5	97	138	0
OV24	40°44'29.6"N 14°00'50.3"E	59	113	97	70
OV25	40°45'03.4"N 14°00'20.6"E	130	191	140	131
OV26	40°45'22.1"N 14°00'58.4"E	66	71	298	57
OV27	40°44'52.9"N 14°00'13.7"E	171	87	228	36
OV28	40°45'02.5"N 14°00'24.2"E	27	101	102	185
OV29	40°45'34.2"N 14°01'05.4"E	34	39	126	199
OV30	40°45'58.1"N 14°01'28.9"E	0	10	20	2
OV31	40°44'50.3"N 14°00'41.7"E	29	42	282	120
OV32	40°45'10.1"N 14°00'48.1"E	34	53	95	147
OV33	40°45'32.2"N 14°01'07.8"E	146	75	114	92
OV34	40°45'45.0"N 14°00'45.9"E	33	35	203	261
OV35	40°45'19.0"N 14°00'56.7"E	54	39	82	59
OV36	40°45'06.5"N 14°01'16.8"E	70	65	232	71
OV37	40°45'52.1"N 14°00'52.2"E	15	46	183	137
OV38	40°45'42.0"N 14°01'45.0"E	13	51	113	0
OV39	40°45'25.2"N 14°00'48.0"E	0	17	70	247
OV40	40°45'15.0"N 14°01'00.1"E	154	124	310	464
OV41	40°45'03.5"N 14°00'26.8"E	57	103	209	129
OV42	40°46'05.5"N 14°00'55.0"E	98	105	150	59
OV43	40°45'55.9"N 14°01'42.6"E	77	6	0	0
OV44	40°45'13.6"N 14°00'25.5"E	78	76	206	36
OV45	40°45'38.8"N 14°01'23.2"E	63	65	118	56
OV46	40°45'45.5"N 14°01'53.3"E	11	71	173	54
OV47	40°45'01.8"N 14°01'26.1"E	63	16	69	111
OV48	40°45'47.6"N 14°01'37.1"E	35	54	144	192
OV49	40°45'41.2"N 14°01'42.3"E	0	26	200	57
OV50	40°45'21.6"N 14°01'02.9"E	51	26	155	125
OV51	40°45'34.4"N 14°01'20.6"E	20	76	205	71
OV52	40°45'49.2"N 14°02'05.6"E	22	54	82	36
OV53	40°45'40.4"N 14°01'22.6"E	52	133	51	44
OV54	40°45'41.7"N 14°02'05.7"E	129	93	149	83
OV55	40°46'08.0"N 14°00'48.5"E	9	19	269	102
OV56	40°45'37.2"N 14°01'57.8"E	31	151	368	211
OV57	40°46'06.1"N 14°01'01.8"E	98	34	74	108
OV58	40°45'33.7"N 14°01'14.0"E	10	9	101	83
OV59	40°45'07.8"N 14°00'21.3"E	194	173	226	391
OV61	40°45'43.0"N 14°02'01.8"E	0	37	110	114
OV62	40°45'22.6"N 14°00'53.7"E	183	80	93	56
OV63	40°45'48.7"N 14°00'57.1"E	36	76	103	40
OV64	40°45'16.2"N 14°00'43.2"E	60	87	184	68
OV65	40°44'58.8"N 14°00'28.1"E	31	68	144	154
OV66	40°45'37.4"N 14°00'41.6"E	121	74	297	43
OV67	40°44'26.2"N 14°00'56.9"E	10	95	282	406
OV68	40°45'55.0"N 14°01'48.6"E	0	0	0	0
OV69	40°45'04.4"N 14°00'52.7"E	22	9	5	0
OV70	40°45'57.3"N 14°01'27.5"E	188	137	95	114
OV71	40°45'33.3"N 14°00'50.5"E	71	70	42	35
OV72	40°45'10.5"N 14°00'33.0"E	29	75	142	65
OV73	40°45'28.7"N 14°01'12.1"E	103	178	298	349
OV74	40°45'26.5"N 14°01'06.5"E	124	106	165	213
OV75	40°45'45.4"N 14°01'32.8"E	31	0	20	9
OV76	40°45'39.4"N 14°00'54.4"E	181	185	57	65
OV77	40°45'44.0"N 14°01'11.2"E	78	148	113	97
OV78	40°45'04.8"N 14°00'22.7"E	152	114	139	177
OV79	40°45'41.5"N 14°01'19.9"E	35	134	86	311
OV80	40°45'09.0"N 14°00'49.2"E	50	55	149	325
OV81	40°44'51.6"N 13°59'39.4"E	NA	140	190	8
OV82	40°45'44.8"N 14°01'32.5"E	203	200	427	354
OV83	40°45'35.3"N 14°00'38.8"E	195	52	258	71
OV84	40°45'17.8"N 14°00'30.8"E	99	155	401	232
OV85	40°45'43.8"N 14°01'35.5"E	31	158	49	4
OV86	40°44'37.6"N 13°59'36.0"E	NA	75	109	95
OV87	40°45'39.9"N 14°01'15.4"E	64	91	182	0
OV88	40°45'28.6"N 14°00'34.6"E	105	128	313	42
OV89	40°45'44.1"N 14°00'35.0"E	23	95	103	18
OV90	40°45'26.9"N 14°00'37.3"E	174	140	198	124
OV91	40°45'04.0"N 14°00'49.4"E	15	66	30	68
OV92	40°45'36.5"N 14°01'21.5"E	66	92	239	0
OV93	40°45'40.3"N 14°00'56.5"E	71	103	130	85
OV94	40°45'58.0"N 14°00'50.6"E	130	78	348	14
OV95	40°45'23.6"N 14°01'07.4"E	325	460	211	75
OV96	40°45'55.2"N 14°01'39.1"E	22	46	87	32
OV97	40°45'50.4"N 14°01'20.0"E	42	37	83	77
OV98	40°45'51.7"N 14°01'41.7"E	0	27	0	0
OV99	40°45'19.4"N 14°00'29.5"E	586	174	726	338

## Sheet: MRR Data
Station name	Trap type	Distance from release point	Date	Captured wild males	Recaptured males release1	Recaptured males release 2	Captured wild females	COORDINATES	MRR experiment
Release point	NA	NA	2018-09-14	NA	NA	NA	NA	40°45'04.5"N 14°00'27.9"E	1
BG1	BG	50	2018-09-15	23	6	NA	12	40°45'06.3"N 14°00'27.9"E	1
HLC1	HLC	50	2018-09-15	8	0	NA	1	40°45'06.3"N 14°00'27.9"E	1
HLC2	HLC	100	2018-09-15	1	0	NA	4	40°45'08.4"N 14°00'27.8"E	1
BG3	BG	150	2018-09-15	5	0	NA	7	40°45'10.5"N 14°00'27.8"E	1
HLC3	HLC	150	2018-09-15	4	0	NA	6	40°45'10.5"N 14°00'27.8"E	1
HLC4	HLC	200	2018-09-15	4	0	NA	12	40°45'12.5"N 14°00'27.7"E	1
HLC5	HLC	200	2018-09-15	6	0	NA	6	40°45'10.9"N 14°00'30.6"E	1
HLC6	HLC	200	2018-09-15	9	0	NA	6	40°45'09.7"N 14°00'33.1"E	1
BG7	BG	200	2018-09-15	8	0	NA	9	40°45'07.8"N 14°00'35.2"E	1
HLC7	HLC	200	2018-09-15	3	0	NA	30	40°45'07.8"N 14°00'35.2"E	1
HLC8	HLC	150	2018-09-15	0	0	NA	0	40°45'09.2"N 14°00'29.5"E	1
BG9	BG	100	2018-09-15	9	0	NA	6	40°45'07.1"N 14°00'30.7"E	1
HLC9	HLC	100	2018-09-15	2	0	NA	0	40°45'07.1"N 14°00'30.7"E	1
HLC10	HLC	150	2018-09-15	1	0	NA	3	40°45'06.9"N 14°00'33.6"E	1
BG11	BG	50	2018-09-15	8	0	NA	12	40°45'04.7"N 14°00'30.0"E	1
HLC11	HLC	50	2018-09-15	9	5	NA	10	40°45'04.7"N 14°00'30.0"E	1
HLC12	HLC	100	2018-09-15	0	0	NA	2	40°45'04.7"N 14°00'32.0"E	1
HLC13	HLC	150	2018-09-15	4	0	NA	2	40°45'04.8"N 14°00'34.1"E	1
HLC14	HLC	200	2018-09-15	1	0	NA	1	40°45'04.7"N 14°00'36.0"E	1
HLC15	HLC	100	2018-09-15	0	0	NA	3	40°45'02.4"N 14°00'31.0"E	1
BG16	BG	150	2018-09-15	9	0	NA	4	40°45'03.2"N 14°00'33.4"E	1
HLC16	HLC	150	2018-09-15	1	0	NA	3	40°45'03.2"N 14°00'33.4"E	1
HLC17	HLC	200	2018-09-15	2	0	NA	2	40°45'02.8"N 14°00'36.0"E	1
HLC18	HLC	150	2018-09-15	2	0	NA	10	40°45'01.0"N 14°00'31.1"E	1
HLC19	HLC	200	2018-09-15	1	0	NA	2	40°45'00.5"N 14°00'34.4"E	1
BG21	BG	50	2018-09-15	4	0	NA	5	40°45'03.0"N 14°00'27.7"E	1
HLC21	HLC	50	2018-09-15	7	0	NA	10	40°45'03.0"N 14°00'27.7"E	1
HLC22	HLC	100	2018-09-15	1	0	NA	2	40°45'01.4"N 14°00'27.9"E	1
BG23	BG	150	2018-09-15	0	0	NA	1	40°44'59.9"N 14°00'27.9"E	1
HLC23	HLC	200	2018-09-15	4	0	NA	0	40°44'59.9"N 14°00'27.9"E	1
BG24	BG	200	2018-09-15	2	0	NA	0	40°44'58.4"N 14°00'27.9"E	1
HLC24	HLC	200	2018-09-15	2	0	NA	3	40°44'58.4"N 14°00'27.9"E	1
HLC25	HLC	100	2018-09-15	7	0	NA	5	40°45'02.5"N 14°00'24.5"E	1
BG26	BG	150	2018-09-15	2	0	NA	5	40°45'00.7"N 14°00'24.9"E	1
HLC26	HLC	150	2018-09-15	3	0	NA	4	40°45'00.7"N 14°00'24.9"E	1
HLC27	HLC	200	2018-09-15	16	0	NA	9	40°44'58.8"N 14°00'24.6"E	1
HLC28	HLC	150	2018-09-15	2	0	NA	3	40°45'02.7"N 14°00'21.9"E	1
HLC29	HLC	200	2018-09-15	4	0	NA	10	40°45'00.1"N 14°00'21.5"E	1
HLC30	HLC	200	2018-09-15	1	0	NA	8	40°45'02.8"N 14°00'19.6"E	1
BG31	BG	50	2018-09-15	0	0	NA	2	40°45'04.6"N 14°00'25.6"E	1
HLC31	HLC	50	2018-09-15	0	0	NA	0	40°45'04.6"N 14°00'25.6"E	1
BG32	BG	100	2018-09-15	3	0	NA	9	40°45'04.8"N 14°00'23.5"E	1
HLC32	HLC	100	2018-09-15	0	0	NA	1	40°45'04.8"N 14°00'23.5"E	1
BG33	BG	150	2018-09-15	0	0	NA	2	40°45'05.0"N 14°00'21.4"E	1
HLC33	HLC	150	2018-09-15	7	0	NA	12	40°45'05.0"N 14°00'21.4"E	1
HLC34	HLC	200	2018-09-15	4	0	NA	3	40°45'05.2"N 14°00'19.2"E	1
BG35	BG	100	2018-09-15	16	0	NA	23	40°45'07.3"N 14°00'25.0"E	1
HLC35	HLC	100	2018-09-15	2	0	NA	3	40°45'07.3"N 14°00'25.0"E	1
HLC36	HLC	150	2018-09-15	0	0	NA	1	40°45'07.5"N 14°00'23.0"E	1
HLC37	HLC	200	2018-09-15	0	0	NA	0	40°45'08.1"N 14°00'20.9"E	1
HLC38	HLC	150	2018-09-15	1	0	NA	5	40°45'09.2"N 14°00'25.6"E	1
BG39	BG	200	2018-09-15	2	0	NA	3	40°45'09.7"N 14°00'22.4"E	1
HLC39	HLC	200	2018-09-15	1	0	NA	1	40°45'09.7"N 14°00'22.4"E	1
HLC40	HLC	200	2018-09-15	0	0	NA	0	40°45'10.7"N 14°00'24.9"E	1
BG1	BG	50	2018-09-16	23	0	NA	14	40°45'06.3"N 14°00'27.9"E	1
HLC1	HLC	50	2018-09-16	7	0	NA	2	40°45'06.3"N 14°00'27.9"E	1
HLC2	HLC	100	2018-09-16	1	0	NA	1	40°45'08.4"N 14°00'27.8"E	1
BG3	BG	150	2018-09-16	5	0	NA	12	40°45'10.5"N 14°00'27.8"E	1
HLC3	HLC	150	2018-09-16	2	0	NA	9	40°45'10.5"N 14°00'27.8"E	1
HLC4	HLC	200	2018-09-16	2	0	NA	6	40°45'12.5"N 14°00'27.7"E	1
HLC5	HLC	200	2018-09-16	4	0	NA	9	40°45'10.9"N 14°00'30.6"E	1
HLC6	HLC	200	2018-09-16	3	0	NA	3	40°45'09.7"N 14°00'33.1"E	1
BG7	BG	200	2018-09-16	4	0	NA	1	40°45'07.8"N 14°00'35.2"E	1
HLC7	HLC	200	2018-09-16	9	0	NA	20	40°45'07.8"N 14°00'35.2"E	1
HLC8	HLC	150	2018-09-16	1	0	NA	1	40°45'09.2"N 14°00'29.5"E	1
BG9	BG	100	2018-09-16	0	0	NA	7	40°45'07.1"N 14°00'30.7"E	1
HLC9	HLC	100	2018-09-16	4	0	NA	2	40°45'07.1"N 14°00'30.7"E	1
HLC10	HLC	150	2018-09-16	0	0	NA	9	40°45'06.9"N 14°00'33.6"E	1
BG11	BG	50	2018-09-16	48	27	NA	14	40°45'04.7"N 14°00'30.0"E	1
HLC11	HLC	50	2018-09-16	2	1	NA	3	40°45'04.7"N 14°00'30.0"E	1
HLC12	HLC	100	2018-09-16	3	0	NA	2	40°45'04.7"N 14°00'32.0"E	1
HLC13	HLC	150	2018-09-16	7	0	NA	0	40°45'04.8"N 14°00'34.1"E	1
HLC14	HLC	200	2018-09-16	3	0	NA	2	40°45'04.7"N 14°00'36.0"E	1
HLC15	HLC	100	2018-09-16	0	0	NA	3	40°45'02.4"N 14°00'31.0"E	1
BG16	BG	150	2018-09-16	7	0	NA	8	40°45'03.2"N 14°00'33.4"E	1
HLC16	HLC	150	2018-09-16	1	0	NA	3	40°45'03.2"N 14°00'33.4"E	1
HLC17	HLC	200	2018-09-16	5	0	NA	2	40°45'02.8"N 14°00'36.0"E	1
HLC18	HLC	150	2018-09-16	5	0	NA	2	40°45'01.0"N 14°00'31.1"E	1
HLC19	HLC	200	2018-09-16	2	0	NA	2	40°45'00.5"N 14°00'34.4"E	1
BG21	BG	50	2018-09-16	17	4	NA	9	40°45'03.0"N 14°00'27.7"E	1
HLC21	HLC	50	2018-09-16	7	2	NA	15	40°45'03.0"N 14°00'27.7"E	1
HLC22	HLC	100	2018-09-16	1	0	NA	1	40°45'01.4"N 14°00'27.9"E	1
BG23	BG	150	2018-09-16	0	0	NA	0	40°44'59.9"N 14°00'27.9"E	1
HLC23	HLC	200	2018-09-16	3	0	NA	3	40°44'59.9"N 14°00'27.9"E	1
BG24	BG	200	2018-09-16	3	0	NA	2	40°44'58.4"N 14°00'27.9"E	1
HLC24	HLC	200	2018-09-16	4	0	NA	3	40°44'58.4"N 14°00'27.9"E	1
HLC25	HLC	100	2018-09-16	6	1	NA	5	40°45'02.5"N 14°00'24.5"E	1
BG26	BG	150	2018-09-16	0	0	NA	10	40°45'00.7"N 14°00'24.9"E	1
HLC26	HLC	150	2018-09-16	2	0	NA	1	40°45'00.7"N 14°00'24.9"E	1
HLC27	HLC	200	2018-09-16	15	0	NA	8	40°44'58.8"N 14°00'24.6"E	1
HLC28	HLC	150	2018-09-16	9	0	NA	7	40°45'02.7"N 14°00'21.9"E	1
HLC29	HLC	200	2018-09-16	6	0	NA	9	40°45'00.1"N 14°00'21.5"E	1
HLC30	HLC	200	2018-09-16	1	0	NA	3	40°45'02.8"N 14°00'19.6"E	1
BG31	BG	50	2018-09-16	0	0	NA	3	40°45'04.6"N 14°00'25.6"E	1
HLC31	HLC	50	2018-09-16	5	0	NA	2	40°45'04.6"N 14°00'25.6"E	1
BG32	BG	100	2018-09-16	1	0	NA	5	40°45'04.8"N 14°00'23.5"E	1
HLC32	HLC	100	2018-09-16	2	0	NA	3	40°45'04.8"N 14°00'23.5"E	1
BG33	BG	150	2018-09-16	2	0	NA	1	40°45'05.0"N 14°00'21.4"E	1
HLC33	HLC	150	2018-09-16	7	0	NA	0	40°45'05.0"N 14°00'21.4"E	1
HLC34	HLC	200	2018-09-16	0	0	NA	4	40°45'05.2"N 14°00'19.2"E	1
BG35	BG	100	2018-09-16	12	0	NA	33	40°45'07.3"N 14°00'25.0"E	1
HLC35	HLC	100	2018-09-16	27	0	NA	12	40°45'07.3"N 14°00'25.0"E	1
HLC36	HLC	150	2018-09-16	8	0	NA	2	40°45'07.5"N 14°00'23.0"E	1
HLC37	HLC	200	2018-09-16	3	0	NA	1	40°45'08.1"N 14°00'20.9"E	1
HLC38	HLC	150	2018-09-16	6	0	NA	1	40°45'09.2"N 14°00'25.6"E	1
BG39	BG	200	2018-09-16	2	0	NA	0	40°45'09.7"N 14°00'22.4"E	1
HLC39	HLC	200	2018-09-16	1	0	NA	1	40°45'09.7"N 14°00'22.4"E	1
HLC40	HLC	200	2018-09-16	0	0	NA	0	40°45'10.7"N 14°00'24.9"E	1
BG1	BG	50	2018-09-17	9	0	NA	10	40°45'06.3"N 14°00'27.9"E	1
HLC1	HLC	50	2018-09-17	9	2	NA	4	40°45'06.3"N 14°00'27.9"E	1
HLC2	HLC	100	2018-09-17	0	0	NA	2	40°45'08.4"N 14°00'27.8"E	1
BG3	BG	150	2018-09-17	1	0	NA	4	40°45'10.5"N 14°00'27.8"E	1
HLC3	HLC	150	2018-09-17	5	0	NA	3	40°45'10.5"N 14°00'27.8"E	1
HLC4	HLC	200	2018-09-17	1	0	NA	7	40°45'12.5"N 14°00'27.7"E	1
HLC5	HLC	200	2018-09-17	7	0	NA	4	40°45'10.9"N 14°00'30.6"E	1
HLC6	HLC	200	2018-09-17	20	0	NA	10	40°45'09.7"N 14°00'33.1"E	1
BG7	BG	200	2018-09-17	0	0	NA	4	40°45'07.8"N 14°00'35.2"E	1
HLC7	HLC	200	2018-09-17	8	0	NA	21	40°45'07.8"N 14°00'35.2"E	1
HLC8	HLC	150	2018-09-17	0	0	NA	2	40°45'09.2"N 14°00'29.5"E	1
BG9	BG	100	2018-09-17	4	0	NA	4	40°45'07.1"N 14°00'30.7"E	1
HLC9	HLC	100	2018-09-17	5	0	NA	3	40°45'07.1"N 14°00'30.7"E	1
HLC10	HLC	150	2018-09-17	0	0	NA	4	40°45'06.9"N 14°00'33.6"E	1
BG11	BG	50	2018-09-17	53	17	NA	53	40°45'04.7"N 14°00'30.0"E	1
HLC11	HLC	50	2018-09-17	45	11	NA	35	40°45'04.7"N 14°00'30.0"E	1
HLC12	HLC	100	2018-09-17	0	0	NA	0	40°45'04.7"N 14°00'32.0"E	1
HLC13	HLC	150	2018-09-17	9	0	NA	1	40°45'04.8"N 14°00'34.1"E	1
HLC14	HLC	200	2018-09-17	1	0	NA	3	40°45'04.7"N 14°00'36.0"E	1
HLC15	HLC	100	2018-09-17	2	0	NA	2	40°45'02.4"N 14°00'31.0"E	1
BG16	BG	150	2018-09-17	16	0	NA	8	40°45'03.2"N 14°00'33.4"E	1
HLC16	HLC	150	2018-09-17	3	0	NA	3	40°45'03.2"N 14°00'33.4"E	1
HLC17	HLC	200	2018-09-17	5	0	NA	2	40°45'02.8"N 14°00'36.0"E	1
HLC18	HLC	150	2018-09-17	6	0	NA	8	40°45'01.0"N 14°00'31.1"E	1
HLC19	HLC	200	2018-09-17	1	0	NA	2	40°45'00.5"N 14°00'34.4"E	1
BG21	BG	50	2018-09-17	8	1	NA	15	40°45'03.0"N 14°00'27.7"E	1
HLC21	HLC	50	2018-09-17	10	2	NA	7	40°45'03.0"N 14°00'27.7"E	1
HLC22	HLC	100	2018-09-17	7	0	NA	3	40°45'01.4"N 14°00'27.9"E	1
BG23	BG	150	2018-09-17	3	0	NA	2	40°44'59.9"N 14°00'27.9"E	1
HLC23	HLC	200	2018-09-17	2	0	NA	2	40°44'59.9"N 14°00'27.9"E	1
BG24	BG	200	2018-09-17	2	0	NA	8	40°44'58.4"N 14°00'27.9"E	1
HLC24	HLC	200	2018-09-17	5	0	NA	3	40°44'58.4"N 14°00'27.9"E	1
HLC25	HLC	100	2018-09-17	10	0	NA	4	40°45'02.5"N 14°00'24.5"E	1
BG26	BG	150	2018-09-17	0	0	NA	1	40°45'00.7"N 14°00'24.9"E	1
HLC26	HLC	150	2018-09-17	1	0	NA	0	40°45'00.7"N 14°00'24.9"E	1
HLC27	HLC	200	2018-09-17	14	0	NA	7	40°44'58.8"N 14°00'24.6"E	1
HLC28	HLC	150	2018-09-17	3	0	NA	3	40°45'02.7"N 14°00'21.9"E	1
HLC29	HLC	200	2018-09-17	4	0	NA	9	40°45'00.1"N 14°00'21.5"E	1
HLC30	HLC	200	2018-09-17	1	0	NA	4	40°45'02.8"N 14°00'19.6"E	1
BG31	BG	50	2018-09-17	2	0	NA	5	40°45'04.6"N 14°00'25.6"E	1
HLC31	HLC	50	2018-09-17	4	2	NA	4	40°45'04.6"N 14°00'25.6"E	1
BG32	BG	100	2018-09-17	4	0	NA	13	40°45'04.8"N 14°00'23.5"E	1
HLC32	HLC	100	2018-09-17	4	0	NA	5	40°45'04.8"N 14°00'23.5"E	1
BG33	BG	150	2018-09-17	0	0	NA	0	40°45'05.0"N 14°00'21.4"E	1
HLC33	HLC	150	2018-09-17	4	0	NA	2	40°45'05.0"N 14°00'21.4"E	1
HLC34	HLC	200	2018-09-17	5	0	NA	4	40°45'05.2"N 14°00'19.2"E	1
BG35	BG	100	2018-09-17	20	0	NA	26	40°45'07.3"N 14°00'25.0"E	1
HLC35	HLC	100	2018-09-17	23	0	NA	7	40°45'07.3"N 14°00'25.0"E	1
HLC36	HLC	150	2018-09-17	3	0	NA	3	40°45'07.5"N 14°00'23.0"E	1
HLC37	HLC	200	2018-09-17	1	0	NA	3	40°45'08.1"N 14°00'20.9"E	1
HLC38	HLC	150	2018-09-17	5	0	NA	2	40°45'09.2"N 14°00'25.6"E	1
BG39	BG	200	2018-09-17	0	0	NA	2	40°45'09.7"N 14°00'22.4"E	1
HLC39	HLC	200	2018-09-17	2	0	NA	0	40°45'09.7"N 14°00'22.4"E	1
HLC40	HLC	200	2018-09-17	1	0	NA	5	40°45'10.7"N 14°00'24.9"E	1
BG1	BG	50	2018-09-18	9	2	NA	3	40°45'06.3"N 14°00'27.9"E	1
HLC1	HLC	50	2018-09-18	16	1	NA	4	40°45'06.3"N 14°00'27.9"E	1
HLC2	HLC	100	2018-09-18	0	0	NA	1	40°45'08.4"N 14°00'27.8"E	1
BG3	BG	150	2018-09-18	4	0	NA	3	40°45'10.5"N 14°00'27.8"E	1
HLC3	HLC	150	2018-09-18	4	0	NA	3	40°45'10.5"N 14°00'27.8"E	1
HLC4	HLC	200	2018-09-18	1	0	NA	3	40°45'12.5"N 14°00'27.7"E	1
HLC5	HLC	200	2018-09-18	4	0	NA	4	40°45'10.9"N 14°00'30.6"E	1
HLC6	HLC	200	2018-09-18	4	0	NA	2	40°45'09.7"N 14°00'33.1"E	1
BG7	BG	200	2018-09-18	3	0	NA	6	40°45'07.8"N 14°00'35.2"E	1
HLC7	HLC	200	2018-09-18	16	0	NA	16	40°45'07.8"N 14°00'35.2"E	1
HLC8	HLC	150	2018-09-18	3	0	NA	1	40°45'09.2"N 14°00'29.5"E	1
BG9	BG	100	2018-09-18	12	0	NA	4	40°45'07.1"N 14°00'30.7"E	1
HLC9	HLC	100	2018-09-18	4	0	NA	1	40°45'07.1"N 14°00'30.7"E	1
HLC10	HLC	150	2018-09-18	0	0	NA	3	40°45'06.9"N 14°00'33.6"E	1
BG11	BG	50	2018-09-18	35	13	NA	37	40°45'04.7"N 14°00'30.0"E	1
HLC11	HLC	50	2018-09-18	42	17	NA	10	40°45'04.7"N 14°00'30.0"E	1
HLC12	HLC	100	2018-09-18	2	0	NA	0	40°45'04.7"N 14°00'32.0"E	1
HLC13	HLC	150	2018-09-18	9	0	NA	1	40°45'04.8"N 14°00'34.1"E	1
HLC14	HLC	200	2018-09-18	1	0	NA	3	40°45'04.7"N 14°00'36.0"E	1
HLC15	HLC	100	2018-09-18	1	0	NA	0	40°45'02.4"N 14°00'31.0"E	1
BG16	BG	150	2018-09-18	4	0	NA	20	40°45'03.2"N 14°00'33.4"E	1
HLC16	HLC	150	2018-09-18	8	0	NA	3	40°45'03.2"N 14°00'33.4"E	1
HLC17	HLC	200	2018-09-18	9	0	NA	2	40°45'02.8"N 14°00'36.0"E	1
HLC18	HLC	150	2018-09-18	5	0	NA	3	40°45'01.0"N 14°00'31.1"E	1
HLC19	HLC	200	2018-09-18	8	0	NA	6	40°45'00.5"N 14°00'34.4"E	1
BG21	BG	50	2018-09-18	4	1	NA	3	40°45'03.0"N 14°00'27.7"E	1
HLC21	HLC	50	2018-09-18	12	2	NA	4	40°45'03.0"N 14°00'27.7"E	1
HLC22	HLC	100	2018-09-18	1	0	NA	0	40°45'01.4"N 14°00'27.9"E	1
BG23	BG	150	2018-09-18	13	0	NA	12	40°44'59.9"N 14°00'27.9"E	1
HLC23	HLC	200	2018-09-18	1	0	NA	2	40°44'59.9"N 14°00'27.9"E	1
BG24	BG	200	2018-09-18	5	0	NA	4	40°44'58.4"N 14°00'27.9"E	1
HLC24	HLC	200	2018-09-18	9	0	NA	3	40°44'58.4"N 14°00'27.9"E	1
HLC25	HLC	100	2018-09-18	6	0	NA	7	40°45'02.5"N 14°00'24.5"E	1
BG26	BG	150	2018-09-18	1	0	NA	7	40°45'00.7"N 14°00'24.9"E	1
HLC26	HLC	150	2018-09-18	9	0	NA	2	40°45'00.7"N 14°00'24.9"E	1
HLC27	HLC	200	2018-09-18	12	0	NA	7	40°44'58.8"N 14°00'24.6"E	1
HLC28	HLC	150	2018-09-18	13	0	NA	3	40°45'02.7"N 14°00'21.9"E	1
HLC29	HLC	200	2018-09-18	16	0	NA	11	40°45'00.1"N 14°00'21.5"E	1
HLC30	HLC	200	2018-09-18	22	0	NA	5	40°45'02.8"N 14°00'19.6"E	1
BG31	BG	50	2018-09-18	3	0	NA	1	40°45'04.6"N 14°00'25.6"E	1
HLC31	HLC	50	2018-09-18	5	0	NA	1	40°45'04.6"N 14°00'25.6"E	1
BG32	BG	100	2018-09-18	3	0	NA	7	40°45'04.8"N 14°00'23.5"E	1
HLC32	HLC	100	2018-09-18	1	0	NA	2	40°45'04.8"N 14°00'23.5"E	1
BG33	BG	150	2018-09-18	0	0	NA	3	40°45'05.0"N 14°00'21.4"E	1
HLC33	HLC	150	2018-09-18	11	0	NA	11	40°45'05.0"N 14°00'21.4"E	1
HLC34	HLC	200	2018-09-18	6	0	NA	3	40°45'05.2"N 14°00'19.2"E	1
BG35	BG	100	2018-09-18	25	0	NA	31	40°45'07.3"N 14°00'25.0"E	1
HLC35	HLC	100	2018-09-18	17	0	NA	18	40°45'07.3"N 14°00'25.0"E	1
HLC36	HLC	150	2018-09-18	3	1	NA	6	40°45'07.5"N 14°00'23.0"E	1
HLC37	HLC	200	2018-09-18	0	0	NA	0	40°45'08.1"N 14°00'20.9"E	1
HLC38	HLC	150	2018-09-18	3	0	NA	0	40°45'09.2"N 14°00'25.6"E	1
BG39	BG	200	2018-09-18	1	0	NA	4	40°45'09.7"N 14°00'22.4"E	1
HLC39	HLC	200	2018-09-18	0	0	NA	6	40°45'09.7"N 14°00'22.4"E	1
HLC40	HLC	200	2018-09-18	10	0	NA	8	40°45'10.7"N 14°00'24.9"E	1
BG1	BG	50	2018-09-19	5	1	NA	2	40°45'06.3"N 14°00'27.9"E	1
HLC1	HLC	50	2018-09-19	8	1	NA	6	40°45'06.3"N 14°00'27.9"E	1
HLC2	HLC	100	2018-09-19	1	0	NA	0	40°45'08.4"N 14°00'27.8"E	1
BG3	BG	150	2018-09-19	0	0	NA	2	40°45'10.5"N 14°00'27.8"E	1
HLC3	HLC	150	2018-09-19	4	0	NA	5	40°45'10.5"N 14°00'27.8"E	1
HLC4	HLC	200	2018-09-19	3	0	NA	12	40°45'12.5"N 14°00'27.7"E	1
HLC5	HLC	200	2018-09-19	6	0	NA	12	40°45'10.9"N 14°00'30.6"E	1
HLC6	HLC	200	2018-09-19	16	0	NA	5	40°45'09.7"N 14°00'33.1"E	1
BG7	BG	200	2018-09-19	3	0	NA	3	40°45'07.8"N 14°00'35.2"E	1
HLC7	HLC	200	2018-09-19	14	0	NA	18	40°45'07.8"N 14°00'35.2"E	1
HLC8	HLC	150	2018-09-19	7	0	NA	2	40°45'09.2"N 14°00'29.5"E	1
BG9	BG	100	2018-09-19	0	0	NA	4	40°45'07.1"N 14°00'30.7"E	1
HLC9	HLC	100	2018-09-19	2	0	NA	1	40°45'07.1"N 14°00'30.7"E	1
HLC10	HLC	150	2018-09-19	17	0	NA	11	40°45'06.9"N 14°00'33.6"E	1
BG11	BG	50	2018-09-19	6	4	NA	3	40°45'04.7"N 14°00'30.0"E	1
HLC11	HLC	50	2018-09-19	25	9	NA	11	40°45'04.7"N 14°00'30.0"E	1
HLC12	HLC	100	2018-09-19	5	0	NA	3	40°45'04.7"N 14°00'32.0"E	1
HLC13	HLC	150	2018-09-19	2	0	NA	3	40°45'04.8"N 14°00'34.1"E	1
HLC14	HLC	200	2018-09-19	1	0	NA	1	40°45'04.7"N 14°00'36.0"E	1
HLC15	HLC	100	2018-09-19	4	0	NA	3	40°45'02.4"N 14°00'31.0"E	1
BG16	BG	150	2018-09-19	11	0	NA	17	40°45'03.2"N 14°00'33.4"E	1
HLC16	HLC	150	2018-09-19	4	0	NA	1	40°45'03.2"N 14°00'33.4"E	1
HLC17	HLC	200	2018-09-19	8	0	NA	6	40°45'02.8"N 14°00'36.0"E	1
HLC18	HLC	150	2018-09-19	13	0	NA	0	40°45'01.0"N 14°00'31.1"E	1
HLC19	HLC	200	2018-09-19	5	0	NA	9	40°45'00.5"N 14°00'34.4"E	1
BG21	BG	50	2018-09-19	3	0	NA	6	40°45'03.0"N 14°00'27.7"E	1
HLC21	HLC	50	2018-09-19	8	0	NA	7	40°45'03.0"N 14°00'27.7"E	1
HLC22	HLC	100	2018-09-19	11	0	NA	6	40°45'01.4"N 14°00'27.9"E	1
BG23	BG	150	2018-09-19	0	0	NA	5	40°44'59.9"N 14°00'27.9"E	1
HLC23	HLC	200	2018-09-19	0	0	NA	1	40°44'59.9"N 14°00'27.9"E	1
BG24	BG	200	2018-09-19	2	0	NA	2	40°44'58.4"N 14°00'27.9"E	1
HLC24	HLC	200	2018-09-19	15	0	NA	5	40°44'58.4"N 14°00'27.9"E	1
HLC25	HLC	100	2018-09-19	10	0	NA	9	40°45'02.5"N 14°00'24.5"E	1
BG26	BG	150	2018-09-19	4	0	NA	1	40°45'00.7"N 14°00'24.9"E	1
HLC26	HLC	150	2018-09-19	11	0	NA	3	40°45'00.7"N 14°00'24.9"E	1
HLC27	HLC	200	2018-09-19	9	0	NA	17	40°44'58.8"N 14°00'24.6"E	1
HLC28	HLC	150	2018-09-19	2	0	NA	4	40°45'02.7"N 14°00'21.9"E	1
HLC29	HLC	200	2018-09-19	6	0	NA	10	40°45'00.1"N 14°00'21.5"E	1
HLC30	HLC	200	2018-09-19	23	0	NA	12	40°45'02.8"N 14°00'19.6"E	1
BG31	BG	50	2018-09-19	5	1	NA	4	40°45'04.6"N 14°00'25.6"E	1
HLC31	HLC	50	2018-09-19	4	1	NA	5	40°45'04.6"N 14°00'25.6"E	1
BG32	BG	100	2018-09-19	4	0	NA	5	40°45'04.8"N 14°00'23.5"E	1
HLC32	HLC	100	2018-09-19	1	0	NA	3	40°45'04.8"N 14°00'23.5"E	1
BG33	BG	150	2018-09-19	2	0	NA	2	40°45'05.0"N 14°00'21.4"E	1
HLC33	HLC	150	2018-09-19	9	0	NA	6	40°45'05.0"N 14°00'21.4"E	1
HLC34	HLC	200	2018-09-19	11	0	NA	7	40°45'05.2"N 14°00'19.2"E	1
BG35	BG	100	2018-09-19	19	0	NA	13	40°45'07.3"N 14°00'25.0"E	1
HLC35	HLC	100	2018-09-19	9	0	NA	5	40°45'07.3"N 14°00'25.0"E	1
HLC36	HLC	150	2018-09-19	4	0	NA	4	40°45'07.5"N 14°00'23.0"E	1
HLC37	HLC	200	2018-09-19	1	0	NA	0	40°45'08.1"N 14°00'20.9"E	1
HLC38	HLC	150	2018-09-19	1	0	NA	0	40°45'09.2"N 14°00'25.6"E	1
BG39	BG	200	2018-09-19	0	0	NA	0	40°45'09.7"N 14°00'22.4"E	1
HLC39	HLC	200	2018-09-19	0	0	NA	0	40°45'09.7"N 14°00'22.4"E	1
HLC40	HLC	200	2018-09-19	3	0	NA	8	40°45'10.7"N 14°00'24.9"E	1
BG1	BG	50	2018-09-20	14	2	NA	13	40°45'06.3"N 14°00'27.9"E	1
HLC1	HLC	50	2018-09-20	5	1	NA	4	40°45'06.3"N 14°00'27.9"E	1
HLC2	HLC	100	2018-09-20	0	0	NA	5	40°45'08.4"N 14°00'27.8"E	1
BG3	BG	150	2018-09-20	5	0	NA	5	40°45'10.5"N 14°00'27.8"E	1
HLC3	HLC	150	2018-09-20	10	0	NA	8	40°45'10.5"N 14°00'27.8"E	1
HLC4	HLC	200	2018-09-20	1	0	NA	2	40°45'12.5"N 14°00'27.7"E	1
HLC5	HLC	200	2018-09-20	5	0	NA	2	40°45'10.9"N 14°00'30.6"E	1
HLC6	HLC	200	2018-09-20	2	0	NA	1	40°45'09.7"N 14°00'33.1"E	1
BG7	BG	200	2018-09-20	1	0	NA	0	40°45'07.8"N 14°00'35.2"E	1
HLC7	HLC	200	2018-09-20	11	0	NA	21	40°45'07.8"N 14°00'35.2"E	1
HLC8	HLC	150	2018-09-20	3	0	NA	4	40°45'09.2"N 14°00'29.5"E	1
BG9	BG	100	2018-09-20	2	0	NA	1	40°45'07.1"N 14°00'30.7"E	1
HLC9	HLC	100	2018-09-20	7	1	NA	2	40°45'07.1"N 14°00'30.7"E	1
HLC10	HLC	150	2018-09-20	3	0	NA	7	40°45'06.9"N 14°00'33.6"E	1
BG11	BG	50	2018-09-20	14	1	NA	5	40°45'04.7"N 14°00'30.0"E	1
HLC11	HLC	50	2018-09-20	27	5	NA	47	40°45'04.7"N 14°00'30.0"E	1
HLC12	HLC	100	2018-09-20	6	0	NA	6	40°45'04.7"N 14°00'32.0"E	1
HLC13	HLC	150	2018-09-20	17	0	NA	6	40°45'04.8"N 14°00'34.1"E	1
HLC14	HLC	200	2018-09-20	1	0	NA	7	40°45'04.7"N 14°00'36.0"E	1
HLC15	HLC	100	2018-09-20	2	0	NA	3	40°45'02.4"N 14°00'31.0"E	1
BG16	BG	150	2018-09-20	1	0	NA	0	40°45'03.2"N 14°00'33.4"E	1
HLC16	HLC	150	2018-09-20	18	0	NA	8	40°45'03.2"N 14°00'33.4"E	1
HLC17	HLC	200	2018-09-20	6	0	NA	4	40°45'02.8"N 14°00'36.0"E	1
HLC18	HLC	150	2018-09-20	4	0	NA	2	40°45'01.0"N 14°00'31.1"E	1
HLC19	HLC	200	2018-09-20	16	0	NA	19	40°45'00.5"N 14°00'34.4"E	1
BG21	BG	50	2018-09-20	5	0	NA	4	40°45'03.0"N 14°00'27.7"E	1
HLC21	HLC	50	2018-09-20	2	0	NA	7	40°45'03.0"N 14°00'27.7"E	1
HLC22	HLC	100	2018-09-20	11	0	NA	3	40°45'01.4"N 14°00'27.9"E	1
BG23	BG	150	2018-09-20	0	0	NA	0	40°44'59.9"N 14°00'27.9"E	1
HLC23	HLC	200	2018-09-20	0	0	NA	1	40°44'59.9"N 14°00'27.9"E	1
BG24	BG	200	2018-09-20	3	0	NA	2	40°44'58.4"N 14°00'27.9"E	1
HLC24	HLC	200	2018-09-20	2	0	NA	2	40°44'58.4"N 14°00'27.9"E	1
HLC25	HLC	100	2018-09-20	4	0	NA	5	40°45'02.5"N 14°00'24.5"E	1
BG26	BG	150	2018-09-20	4	0	NA	11	40°45'00.7"N 14°00'24.9"E	1
HLC26	HLC	150	2018-09-20	0	0	NA	3	40°45'00.7"N 14°00'24.9"E	1
HLC27	HLC	200	2018-09-20	9	0	NA	10	40°44'58.8"N 14°00'24.6"E	1
HLC28	HLC	150	2018-09-20	8	0	NA	7	40°45'02.7"N 14°00'21.9"E	1
HLC29	HLC	200	2018-09-20	2	0	NA	2	40°45'00.1"N 14°00'21.5"E	1
HLC30	HLC	200	2018-09-20	8	0	NA	9	40°45'02.8"N 14°00'19.6"E	1
BG31	BG	50	2018-09-20	3	1	NA	9	40°45'04.6"N 14°00'25.6"E	1
HLC31	HLC	50	2018-09-20	10	0	NA	3	40°45'04.6"N 14°00'25.6"E	1
BG32	BG	100	2018-09-20	6	0	NA	7	40°45'04.8"N 14°00'23.5"E	1
HLC32	HLC	100	2018-09-20	3	0	NA	2	40°45'04.8"N 14°00'23.5"E	1
BG33	BG	150	2018-09-20	0	0	NA	0	40°45'05.0"N 14°00'21.4"E	1
HLC33	HLC	150	2018-09-20	6	0	NA	8	40°45'05.0"N 14°00'21.4"E	1
HLC34	HLC	200	2018-09-20	4	0	NA	0	40°45'05.2"N 14°00'19.2"E	1
BG35	BG	100	2018-09-20	78	0	NA	50	40°45'07.3"N 14°00'25.0"E	1
HLC35	HLC	100	2018-09-20	5	0	NA	9	40°45'07.3"N 14°00'25.0"E	1
HLC36	HLC	150	2018-09-20	10	0	NA	3	40°45'07.5"N 14°00'23.0"E	1
HLC37	HLC	200	2018-09-20	0	0	NA	2	40°45'08.1"N 14°00'20.9"E	1
HLC38	HLC	150	2018-09-20	6	0	NA	3	40°45'09.2"N 14°00'25.6"E	1
BG39	BG	200	2018-09-20	0	0	NA	0	40°45'09.7"N 14°00'22.4"E	1
HLC39	HLC	200	2018-09-20	0	0	NA	0	40°45'09.7"N 14°00'22.4"E	1
HLC40	HLC	200	2018-09-20	9	0	NA	6	40°45'10.7"N 14°00'24.9"E	1
BG1	BG	50	2018-09-21	13	0	NA	8	40°45'06.3"N 14°00'27.9"E	2
HLC1	HLC	50	2018-09-21	NA	NA	NA	NA	40°45'06.3"N 14°00'27.9"E	2
HLC2	HLC	100	2018-09-21	NA	NA	NA	NA	40°45'08.4"N 14°00'27.8"E	2
BG3	BG	150	2018-09-21	5	0	NA	7	40°45'10.5"N 14°00'27.8"E	2
HLC3	HLC	150	2018-09-21	NA	NA	NA	NA	40°45'10.5"N 14°00'27.8"E	2
HLC4	HLC	200	2018-09-21	NA	NA	NA	NA	40°45'12.5"N 14°00'27.7"E	2
HLC5	HLC	200	2018-09-21	NA	NA	NA	NA	40°45'10.9"N 14°00'30.6"E	2
HLC6	HLC	200	2018-09-21	NA	NA	NA	NA	40°45'09.7"N 14°00'33.1"E	2
BG7	BG	200	2018-09-21	2	0	NA	9	40°45'07.8"N 14°00'35.2"E	2
HLC7	HLC	200	2018-09-21	NA	NA	NA	NA	40°45'07.8"N 14°00'35.2"E	2
HLC8	HLC	150	2018-09-21	NA	NA	NA	NA	40°45'09.2"N 14°00'29.5"E	2
BG9	BG	100	2018-09-21	7	0	NA	4	40°45'07.1"N 14°00'30.7"E	2
HLC9	HLC	100	2018-09-21	NA	NA	NA	NA	40°45'07.1"N 14°00'30.7"E	2
HLC10	HLC	150	2018-09-21	NA	NA	NA	NA	40°45'06.9"N 14°00'33.6"E	2
BG11	BG	50	2018-09-21	12	3	NA	13	40°45'04.7"N 14°00'30.0"E	2
HLC11	HLC	50	2018-09-21	NA	NA	NA	NA	40°45'04.7"N 14°00'30.0"E	2
HLC12	HLC	100	2018-09-21	NA	NA	NA	NA	40°45'04.7"N 14°00'32.0"E	2
HLC13	HLC	150	2018-09-21	NA	NA	NA	NA	40°45'04.8"N 14°00'34.1"E	2
HLC14	HLC	200	2018-09-21	NA	NA	NA	NA	40°45'04.7"N 14°00'36.0"E	2
HLC15	HLC	100	2018-09-21	NA	NA	NA	NA	40°45'02.4"N 14°00'31.0"E	2
BG16	BG	150	2018-09-21	7	0	NA	16	40°45'03.2"N 14°00'33.4"E	2
HLC16	HLC	150	2018-09-21	NA	NA	NA	NA	40°45'03.2"N 14°00'33.4"E	2
HLC17	HLC	200	2018-09-21	NA	NA	NA	NA	40°45'02.8"N 14°00'36.0"E	2
HLC18	HLC	150	2018-09-21	NA	NA	NA	NA	40°45'01.0"N 14°00'31.1"E	2
HLC19	HLC	200	2018-09-21	NA	NA	NA	NA	40°45'00.5"N 14°00'34.4"E	2
BG21	BG	50	2018-09-21	5	0	NA	3	40°45'03.0"N 14°00'27.7"E	2
HLC21	HLC	50	2018-09-21	NA	NA	NA	NA	40°45'03.0"N 14°00'27.7"E	2
HLC22	HLC	100	2018-09-21	NA	NA	NA	NA	40°45'01.4"N 14°00'27.9"E	2
BG23	BG	150	2018-09-21	2	0	NA	5	40°44'59.9"N 14°00'27.9"E	2
HLC23	HLC	200	2018-09-21	NA	NA	NA	NA	40°44'59.9"N 14°00'27.9"E	2
BG24	BG	200	2018-09-21	0	0	NA	0	40°44'58.4"N 14°00'27.9"E	2
HLC24	HLC	200	2018-09-21	NA	NA	NA	NA	40°44'58.4"N 14°00'27.9"E	2
HLC25	HLC	100	2018-09-21	NA	NA	NA	NA	40°45'02.5"N 14°00'24.5"E	2
BG26	BG	150	2018-09-21	2	0	NA	2	40°45'00.7"N 14°00'24.9"E	2
HLC26	HLC	150	2018-09-21	NA	NA	NA	NA	40°45'00.7"N 14°00'24.9"E	2
HLC27	HLC	200	2018-09-21	NA	NA	NA	NA	40°44'58.8"N 14°00'24.6"E	2
HLC28	HLC	150	2018-09-21	NA	NA	NA	NA	40°45'02.7"N 14°00'21.9"E	2
HLC29	HLC	200	2018-09-21	NA	NA	NA	NA	40°45'00.1"N 14°00'21.5"E	2
HLC30	HLC	200	2018-09-21	NA	NA	NA	NA	40°45'02.8"N 14°00'19.6"E	2
BG31	BG	50	2018-09-21	2	0	NA	4	40°45'04.6"N 14°00'25.6"E	2
HLC31	HLC	50	2018-09-21	NA	NA	NA	NA	40°45'04.6"N 14°00'25.6"E	2
BG32	BG	100	2018-09-21	8	0	NA	13	40°45'04.8"N 14°00'23.5"E	2
HLC32	HLC	100	2018-09-21	NA	NA	NA	NA	40°45'04.8"N 14°00'23.5"E	2
BG33	BG	150	2018-09-21	1	0	NA	6	40°45'05.0"N 14°00'21.4"E	2
HLC33	HLC	150	2018-09-21	NA	NA	NA	NA	40°45'05.0"N 14°00'21.4"E	2
HLC34	HLC	200	2018-09-21	NA	NA	NA	NA	40°45'05.2"N 14°00'19.2"E	2
BG35	BG	100	2018-09-21	21	0	NA	25	40°45'07.3"N 14°00'25.0"E	2
HLC35	HLC	100	2018-09-21	NA	NA	NA	NA	40°45'07.3"N 14°00'25.0"E	2
HLC36	HLC	150	2018-09-21	NA	NA	NA	NA	40°45'07.5"N 14°00'23.0"E	2
HLC37	HLC	200	2018-09-21	NA	NA	NA	NA	40°45'08.1"N 14°00'20.9"E	2
HLC38	HLC	150	2018-09-21	NA	NA	NA	NA	40°45'09.2"N 14°00'25.6"E	2
BG39	BG	200	2018-09-21	0	0	NA	4	40°45'09.7"N 14°00'22.4"E	2
HLC39	HLC	200	2018-09-21	NA	NA	NA	NA	40°45'09.7"N 14°00'22.4"E	2
HLC40	HLC	200	2018-09-21	NA	NA	NA	NA	40°45'10.7"N 14°00'24.9"E	2
BG1	BG	50	2018-09-22	34	0	1	15	40°45'06.3"N 14°00'27.9"E	2
HLC1	HLC	50	2018-09-22	42	0	4	13	40°45'06.3"N 14°00'27.9"E	2
HLC2	HLC	100	2018-09-22	0	0	0	3	40°45'08.4"N 14°00'27.8"E	2
BG3	BG	150	2018-09-22	2	0	0	10	40°45'10.5"N 14°00'27.8"E	2
HLC3	HLC	150	2018-09-22	14	0	0	2	40°45'10.5"N 14°00'27.8"E	2
HLC4	HLC	200	2018-09-22	10	0	0	9	40°45'12.5"N 14°00'27.7"E	2
HLC5	HLC	200	2018-09-22	19	0	0	2	40°45'10.9"N 14°00'30.6"E	2
HLC6	HLC	200	2018-09-22	14	0	0	22	40°45'09.7"N 14°00'33.1"E	2
BG7	BG	200	2018-09-22	11	0	0	10	40°45'07.8"N 14°00'35.2"E	2
HLC7	HLC	200	2018-09-22	14	0	0	32	40°45'07.8"N 14°00'35.2"E	2
HLC8	HLC	150	2018-09-22	22	0	0	5	40°45'09.2"N 14°00'29.5"E	2
BG9	BG	100	2018-09-22	7	0	0	10	40°45'07.1"N 14°00'30.7"E	2
HLC9	HLC	100	2018-09-22	12	0	1	5	40°45'07.1"N 14°00'30.7"E	2
HLC10	HLC	150	2018-09-22	6	0	0	5	40°45'06.9"N 14°00'33.6"E	2
BG11	BG	50	2018-09-22	23	2	0	6	40°45'04.7"N 14°00'30.0"E	2
HLC11	HLC	50	2018-09-22	57	4	5	9	40°45'04.7"N 14°00'30.0"E	2
HLC12	HLC	100	2018-09-22	0	0	0	0	40°45'04.7"N 14°00'32.0"E	2
HLC13	HLC	150	2018-09-22	3	0	0	1	40°45'04.8"N 14°00'34.1"E	2
HLC14	HLC	200	2018-09-22	1	0	0	1	40°45'04.7"N 14°00'36.0"E	2
HLC15	HLC	100	2018-09-22	2	0	0	3	40°45'02.4"N 14°00'31.0"E	2
BG16	BG	150	2018-09-22	13	0	0	13	40°45'03.2"N 14°00'33.4"E	2
HLC16	HLC	150	2018-09-22	1	0	0	3	40°45'03.2"N 14°00'33.4"E	2
HLC17	HLC	200	2018-09-22	3	0	0	8	40°45'02.8"N 14°00'36.0"E	2
HLC18	HLC	150	2018-09-22	3	0	0	3	40°45'01.0"N 14°00'31.1"E	2
HLC19	HLC	200	2018-09-22	0	0	0	2	40°45'00.5"N 14°00'34.4"E	2
BG21	BG	50	2018-09-22	1	0	0	6	40°45'03.0"N 14°00'27.7"E	2
HLC21	HLC	50	2018-09-22	5	1	0	10	40°45'03.0"N 14°00'27.7"E	2
HLC22	HLC	100	2018-09-22	0	0	0	0	40°45'01.4"N 14°00'27.9"E	2
BG23	BG	150	2018-09-22	8	0	0	20	40°44'59.9"N 14°00'27.9"E	2
HLC23	HLC	200	2018-09-22	0	0	0	4	40°44'59.9"N 14°00'27.9"E	2
BG24	BG	200	2018-09-22	1	0	0	2	40°44'58.4"N 14°00'27.9"E	2
HLC24	HLC	200	2018-09-22	3	0	0	1	40°44'58.4"N 14°00'27.9"E	2
HLC25	HLC	100	2018-09-22	16	0	0	5	40°45'02.5"N 14°00'24.5"E	2
BG26	BG	150	2018-09-22	3	0	0	4	40°45'00.7"N 14°00'24.9"E	2
HLC26	HLC	150	2018-09-22	1	0	0	1	40°45'00.7"N 14°00'24.9"E	2
HLC27	HLC	200	2018-09-22	5	0	0	4	40°44'58.8"N 14°00'24.6"E	2
HLC28	HLC	150	2018-09-22	2	0	0	5	40°45'02.7"N 14°00'21.9"E	2
HLC29	HLC	200	2018-09-22	6	0	0	18	40°45'00.1"N 14°00'21.5"E	2
HLC30	HLC	200	2018-09-22	0	0	0	3	40°45'02.8"N 14°00'19.6"E	2
BG31	BG	50	2018-09-22	5	0	0	13	40°45'04.6"N 14°00'25.6"E	2
HLC31	HLC	50	2018-09-22	0	1	2	1	40°45'04.6"N 14°00'25.6"E	2
BG32	BG	100	2018-09-22	12	0	0	14	40°45'04.8"N 14°00'23.5"E	2
HLC32	HLC	100	2018-09-22	2	0	0	4	40°45'04.8"N 14°00'23.5"E	2
BG33	BG	150	2018-09-22	0	0	0	4	40°45'05.0"N 14°00'21.4"E	2
HLC33	HLC	150	2018-09-22	4	0	0	8	40°45'05.0"N 14°00'21.4"E	2
HLC34	HLC	200	2018-09-22	5	0	0	1	40°45'05.2"N 14°00'19.2"E	2
BG35	BG	100	2018-09-22	24	0	2	16	40°45'07.3"N 14°00'25.0"E	2
HLC35	HLC	100	2018-09-22	11	0	0	10	40°45'07.3"N 14°00'25.0"E	2
HLC36	HLC	150	2018-09-22	4	0	0	5	40°45'07.5"N 14°00'23.0"E	2
HLC37	HLC	200	2018-09-22	9	0	0	3	40°45'08.1"N 14°00'20.9"E	2
HLC38	HLC	150	2018-09-22	4	0	0	5	40°45'09.2"N 14°00'25.6"E	2
BG39	BG	200	2018-09-22	0	0	0	0	40°45'09.7"N 14°00'22.4"E	2
HLC39	HLC	200	2018-09-22	0	0	0	0	40°45'09.7"N 14°00'22.4"E	2
HLC40	HLC	200	2018-09-22	4	0	0	12	40°45'10.7"N 14°00'24.9"E	2
BG1	BG	50	2018-09-23	43	0	5	6	40°45'06.3"N 14°00'27.9"E	2
HLC1	HLC	50	2018-09-23	7	0	1	3	40°45'06.3"N 14°00'27.9"E	2
HLC2	HLC	100	2018-09-23	1	0	0	3	40°45'08.4"N 14°00'27.8"E	2
BG3	BG	150	2018-09-23	3	0	0	4	40°45'10.5"N 14°00'27.8"E	2
HLC3	HLC	150	2018-09-23	7	0	1	4	40°45'10.5"N 14°00'27.8"E	2
HLC4	HLC	200	2018-09-23	4	0	0	2	40°45'12.5"N 14°00'27.7"E	2
HLC5	HLC	200	2018-09-23	3	0	0	3	40°45'10.9"N 14°00'30.6"E	2
HLC6	HLC	200	2018-09-23	14	0	0	7	40°45'09.7"N 14°00'33.1"E	2
BG7	BG	200	2018-09-23	13	0	0	17	40°45'07.8"N 14°00'35.2"E	2
HLC7	HLC	200	2018-09-23	2	0	0	5	40°45'07.8"N 14°00'35.2"E	2
HLC8	HLC	150	2018-09-23	7	0	0	2	40°45'09.2"N 14°00'29.5"E	2
BG9	BG	100	2018-09-23	11	1	0	11	40°45'07.1"N 14°00'30.7"E	2
HLC9	HLC	100	2018-09-23	1	0	0	7	40°45'07.1"N 14°00'30.7"E	2
HLC10	HLC	150	2018-09-23	2	0	0	14	40°45'06.9"N 14°00'33.6"E	2
BG11	BG	50	2018-09-23	38	2	13	27	40°45'04.7"N 14°00'30.0"E	2
HLC11	HLC	50	2018-09-23	69	0	23	10	40°45'04.7"N 14°00'30.0"E	2
HLC12	HLC	100	2018-09-23	1	0	0	0	40°45'04.7"N 14°00'32.0"E	2
HLC13	HLC	150	2018-09-23	3	0	0	0	40°45'04.8"N 14°00'34.1"E	2
HLC14	HLC	200	2018-09-23	5	0	0	3	40°45'04.7"N 14°00'36.0"E	2
HLC15	HLC	100	2018-09-23	0	0	0	3	40°45'02.4"N 14°00'31.0"E	2
BG16	BG	150	2018-09-23	17	0	0	8	40°45'03.2"N 14°00'33.4"E	2
HLC16	HLC	150	2018-09-23	1	0	0	5	40°45'03.2"N 14°00'33.4"E	2
HLC17	HLC	200	2018-09-23	10	0	0	2	40°45'02.8"N 14°00'36.0"E	2
HLC18	HLC	150	2018-09-23	13	0	1	3	40°45'01.0"N 14°00'31.1"E	2
HLC19	HLC	200	2018-09-23	4	0	0	7	40°45'00.5"N 14°00'34.4"E	2
BG21	BG	50	2018-09-23	6	0	8	13	40°45'03.0"N 14°00'27.7"E	2
HLC21	HLC	50	2018-09-23	9	1	2	8	40°45'03.0"N 14°00'27.7"E	2
HLC22	HLC	100	2018-09-23	7	0	0	3	40°45'01.4"N 14°00'27.9"E	2
BG23	BG	150	2018-09-23	5	0	0	11	40°44'59.9"N 14°00'27.9"E	2
HLC23	HLC	200	2018-09-23	8	0	0	1	40°44'59.9"N 14°00'27.9"E	2
BG24	BG	200	2018-09-23	0	0	0	4	40°44'58.4"N 14°00'27.9"E	2
HLC24	HLC	200	2018-09-23	4	0	0	4	40°44'58.4"N 14°00'27.9"E	2
HLC25	HLC	100	2018-09-23	5	0	1	8	40°45'02.5"N 14°00'24.5"E	2
BG26	BG	150	2018-09-23	1	0	0	5	40°45'00.7"N 14°00'24.9"E	2
HLC26	HLC	150	2018-09-23	0	0	0	2	40°45'00.7"N 14°00'24.9"E	2
HLC27	HLC	200	2018-09-23	11	0	0	8	40°44'58.8"N 14°00'24.6"E	2
HLC28	HLC	150	2018-09-23	2	0	0	7	40°45'02.7"N 14°00'21.9"E	2
HLC29	HLC	200	2018-09-23	5	0	0	9	40°45'00.1"N 14°00'21.5"E	2
HLC30	HLC	200	2018-09-23	15	0	0	11	40°45'02.8"N 14°00'19.6"E	2
BG31	BG	50	2018-09-23	3	1	1	7	40°45'04.6"N 14°00'25.6"E	2
HLC31	HLC	50	2018-09-23	29	0	7	18	40°45'04.6"N 14°00'25.6"E	2
BG32	BG	100	2018-09-23	5	0	0	6	40°45'04.8"N 14°00'23.5"E	2
HLC32	HLC	100	2018-09-23	7	0	1	6	40°45'04.8"N 14°00'23.5"E	2
BG33	BG	150	2018-09-23	4	0	0	0	40°45'05.0"N 14°00'21.4"E	2
HLC33	HLC	150	2018-09-23	16	0	0	6	40°45'05.0"N 14°00'21.4"E	2
HLC34	HLC	200	2018-09-23	11	0	0	11	40°45'05.2"N 14°00'19.2"E	2
BG35	BG	100	2018-09-23	30	0	0	26	40°45'07.3"N 14°00'25.0"E	2
HLC35	HLC	100	2018-09-23	9	0	0	19	40°45'07.3"N 14°00'25.0"E	2
HLC36	HLC	150	2018-09-23	4	0	0	3	40°45'07.5"N 14°00'23.0"E	2
HLC37	HLC	200	2018-09-23	6	0	0	2	40°45'08.1"N 14°00'20.9"E	2
HLC38	HLC	150	2018-09-23	2	0	1	2	40°45'09.2"N 14°00'25.6"E	2
BG39	BG	200	2018-09-23	0	0	0	0	40°45'09.7"N 14°00'22.4"E	2
HLC39	HLC	200	2018-09-23	0	0	0	0	40°45'09.7"N 14°00'22.4"E	2
HLC40	HLC	200	2018-09-23	2	0	0	4	40°45'10.7"N 14°00'24.9"E	2
BG1	BG	50	2018-09-24	27	0	4	12	40°45'06.3"N 14°00'27.9"E	2
HLC1	HLC	50	2018-09-24	16	0	2	1	40°45'06.3"N 14°00'27.9"E	2
HLC2	HLC	100	2018-09-24	2	0	0	2	40°45'08.4"N 14°00'27.8"E	2
BG3	BG	150	2018-09-24	1	0	0	8	40°45'10.5"N 14°00'27.8"E	2
HLC3	HLC	150	2018-09-24	5	0	1	1	40°45'10.5"N 14°00'27.8"E	2
HLC4	HLC	200	2018-09-24	4	0	0	3	40°45'12.5"N 14°00'27.7"E	2
HLC5	HLC	200	2018-09-24	2	0	0	0	40°45'10.9"N 14°00'30.6"E	2
HLC6	HLC	200	2018-09-24	2	0	0	3	40°45'09.7"N 14°00'33.1"E	2
BG7	BG	200	2018-09-24	6	0	0	2	40°45'07.8"N 14°00'35.2"E	2
HLC7	HLC	200	2018-09-24	4	0	0	6	40°45'07.8"N 14°00'35.2"E	2
HLC8	HLC	150	2018-09-24	3	0	0	0	40°45'09.2"N 14°00'29.5"E	2
BG9	BG	100	2018-09-24	8	0	1	21	40°45'07.1"N 14°00'30.7"E	2
HLC9	HLC	100	2018-09-24	3	0	0	1	40°45'07.1"N 14°00'30.7"E	2
HLC10	HLC	150	2018-09-24	4	0	0	2	40°45'06.9"N 14°00'33.6"E	2
BG11	BG	50	2018-09-24	37	0	5	28	40°45'04.7"N 14°00'30.0"E	2
HLC11	HLC	50	2018-09-24	46	2	17	11	40°45'04.7"N 14°00'30.0"E	2
HLC12	HLC	100	2018-09-24	0	0	0	2	40°45'04.7"N 14°00'32.0"E	2
HLC13	HLC	150	2018-09-24	0	0	0	3	40°45'04.8"N 14°00'34.1"E	2
HLC14	HLC	200	2018-09-24	0	0	0	0	40°45'04.7"N 14°00'36.0"E	2
HLC15	HLC	100	2018-09-24	0	0	0	1	40°45'02.4"N 14°00'31.0"E	2
BG16	BG	150	2018-09-24	17	0	0	7	40°45'03.2"N 14°00'33.4"E	2
HLC16	HLC	150	2018-09-24	0	0	0	2	40°45'03.2"N 14°00'33.4"E	2
HLC17	HLC	200	2018-09-24	2	0	0	2	40°45'02.8"N 14°00'36.0"E	2
HLC18	HLC	150	2018-09-24	3	0	0	5	40°45'01.0"N 14°00'31.1"E	2
HLC19	HLC	200	2018-09-24	4	0	0	5	40°45'00.5"N 14°00'34.4"E	2
BG21	BG	50	2018-09-24	9	0	0	6	40°45'03.0"N 14°00'27.7"E	2
HLC21	HLC	50	2018-09-24	7	0	3	9	40°45'03.0"N 14°00'27.7"E	2
HLC22	HLC	100	2018-09-24	9	0	0	1	40°45'01.4"N 14°00'27.9"E	2
BG23	BG	150	2018-09-24	10	0	0	11	40°44'59.9"N 14°00'27.9"E	2
HLC23	HLC	200	2018-09-24	2	0	0	2	40°44'59.9"N 14°00'27.9"E	2
BG24	BG	200	2018-09-24	0	0	0	1	40°44'58.4"N 14°00'27.9"E	2
HLC24	HLC	200	2018-09-24	10	0	0	7	40°44'58.4"N 14°00'27.9"E	2
HLC25	HLC	100	2018-09-24	1	0	0	1	40°45'02.5"N 14°00'24.5"E	2
BG26	BG	150	2018-09-24	4	0	0	2	40°45'00.7"N 14°00'24.9"E	2
HLC26	HLC	150	2018-09-24	1	0	0	0	40°45'00.7"N 14°00'24.9"E	2
HLC27	HLC	200	2018-09-24	9	0	9	7	40°44'58.8"N 14°00'24.6"E	2
HLC28	HLC	150	2018-09-24	8	0	0	5	40°45'02.7"N 14°00'21.9"E	2
HLC29	HLC	200	2018-09-24	4	0	1	5	40°45'00.1"N 14°00'21.5"E	2
HLC30	HLC	200	2018-09-24	4	0	0	8	40°45'02.8"N 14°00'19.6"E	2
BG31	BG	50	2018-09-24	8	0	1	6	40°45'04.6"N 14°00'25.6"E	2
HLC31	HLC	50	2018-09-24	22	0	16	11	40°45'04.6"N 14°00'25.6"E	2
BG32	BG	100	2018-09-24	16	0	0	3	40°45'04.8"N 14°00'23.5"E	2
HLC32	HLC	100	2018-09-24	19	0	0	15	40°45'04.8"N 14°00'23.5"E	2
BG33	BG	150	2018-09-24	2	0	0	15	40°45'05.0"N 14°00'21.4"E	2
HLC33	HLC	150	2018-09-24	6	0	0	13	40°45'05.0"N 14°00'21.4"E	2
HLC34	HLC	200	2018-09-24	11	0	0	2	40°45'05.2"N 14°00'19.2"E	2
BG35	BG	100	2018-09-24	33	0	0	11	40°45'07.3"N 14°00'25.0"E	2
HLC35	HLC	100	2018-09-24	18	0	0	12	40°45'07.3"N 14°00'25.0"E	2
HLC36	HLC	150	2018-09-24	9	0	0	2	40°45'07.5"N 14°00'23.0"E	2
HLC37	HLC	200	2018-09-24	7	0	0	3	40°45'08.1"N 14°00'20.9"E	2
HLC38	HLC	150	2018-09-24	3	0	0	1	40°45'09.2"N 14°00'25.6"E	2
BG39	BG	200	2018-09-24	0	0	0	0	40°45'09.7"N 14°00'22.4"E	2
HLC39	HLC	200	2018-09-24	0	0	0	0	40°45'09.7"N 14°00'22.4"E	2
HLC40	HLC	200	2018-09-24	3	0	0	3	40°45'10.7"N 14°00'24.9"E	2
BG1	BG	50	2018-09-25	26	0	1	7	40°45'06.3"N 14°00'27.9"E	2
HLC1	HLC	50	2018-09-25	9	0	0	0	40°45'06.3"N 14°00'27.9"E	2
HLC2	HLC	100	2018-09-25	6	0	0	3	40°45'08.4"N 14°00'27.8"E	2
BG3	BG	150	2018-09-25	3	0	0	4	40°45'10.5"N 14°00'27.8"E	2
HLC3	HLC	150	2018-09-25	10	0	0	1	40°45'10.5"N 14°00'27.8"E	2
HLC4	HLC	200	2018-09-25	0	0	0	1	40°45'12.5"N 14°00'27.7"E	2
HLC5	HLC	200	2018-09-25	8	0	0	5	40°45'10.9"N 14°00'30.6"E	2
HLC6	HLC	200	2018-09-25	5	0	0	3	40°45'09.7"N 14°00'33.1"E	2
BG7	BG	200	2018-09-25	5	0	0	5	40°45'07.8"N 14°00'35.2"E	2
HLC7	HLC	200	2018-09-25	3	0	0	6	40°45'07.8"N 14°00'35.2"E	2
HLC8	HLC	150	2018-09-25	0	0	0	0	40°45'09.2"N 14°00'29.5"E	2
BG9	BG	100	2018-09-25	10	0	0	2	40°45'07.1"N 14°00'30.7"E	2
HLC9	HLC	100	2018-09-25	6	0	0	4	40°45'07.1"N 14°00'30.7"E	2
HLC10	HLC	150	2018-09-25	3	0	0	4	40°45'06.9"N 14°00'33.6"E	2
BG11	BG	50	2018-09-25	41	0	3	18	40°45'04.7"N 14°00'30.0"E	2
HLC11	HLC	50	2018-09-25	29	4	6	22	40°45'04.7"N 14°00'30.0"E	2
HLC12	HLC	100	2018-09-25	0	0	0	0	40°45'04.7"N 14°00'32.0"E	2
HLC13	HLC	150	2018-09-25	0	0	0	2	40°45'04.8"N 14°00'34.1"E	2
HLC14	HLC	200	2018-09-25	0	0	0	0	40°45'04.7"N 14°00'36.0"E	2
HLC15	HLC	100	2018-09-25	1	0	0	0	40°45'02.4"N 14°00'31.0"E	2
BG16	BG	150	2018-09-25	3	0	0	9	40°45'03.2"N 14°00'33.4"E	2
HLC16	HLC	150	2018-09-25	0	0	0	0	40°45'03.2"N 14°00'33.4"E	2
HLC17	HLC	200	2018-09-25	5	0	0	1	40°45'02.8"N 14°00'36.0"E	2
HLC18	HLC	150	2018-09-25	1	0	0	0	40°45'01.0"N 14°00'31.1"E	2
HLC19	HLC	200	2018-09-25	0	0	0	4	40°45'00.5"N 14°00'34.4"E	2
BG21	BG	50	2018-09-25	3	0	1	4	40°45'03.0"N 14°00'27.7"E	2
HLC21	HLC	50	2018-09-25	8	0	1	5	40°45'03.0"N 14°00'27.7"E	2
HLC22	HLC	100	2018-09-25	1	0	0	1	40°45'01.4"N 14°00'27.9"E	2
BG23	BG	150	2018-09-25	2	0	0	6	40°44'59.9"N 14°00'27.9"E	2
HLC23	HLC	200	2018-09-25	0	0	0	NA	40°44'59.9"N 14°00'27.9"E	2
BG24	BG	200	2018-09-25	3	0	0	0	40°44'58.4"N 14°00'27.9"E	2
HLC24	HLC	200	2018-09-25	4	0	0	1	40°44'58.4"N 14°00'27.9"E	2
HLC25	HLC	100	2018-09-25	0	0	0	1	40°45'02.5"N 14°00'24.5"E	2
BG26	BG	150	2018-09-25	0	0	0	6	40°45'00.7"N 14°00'24.9"E	2
HLC26	HLC	150	2018-09-25	1	0	0	0	40°45'00.7"N 14°00'24.9"E	2
HLC27	HLC	200	2018-09-25	0	0	0	0	40°44'58.8"N 14°00'24.6"E	2
HLC28	HLC	150	2018-09-25	5	0	0	2	40°45'02.7"N 14°00'21.9"E	2
HLC29	HLC	200	2018-09-25	0	0	0	1	40°45'00.1"N 14°00'21.5"E	2
HLC30	HLC	200	2018-09-25	9	0	0	3	40°45'02.8"N 14°00'19.6"E	2
BG31	BG	50	2018-09-25	0	0	0	6	40°45'04.6"N 14°00'25.6"E	2
HLC31	HLC	50	2018-09-25	10	1	3	17	40°45'04.6"N 14°00'25.6"E	2
BG32	BG	100	2018-09-25	5	0	0	6	40°45'04.8"N 14°00'23.5"E	2
HLC32	HLC	100	2018-09-25	8	0	0	4	40°45'04.8"N 14°00'23.5"E	2
BG33	BG	150	2018-09-25	0	0	0	3	40°45'05.0"N 14°00'21.4"E	2
HLC33	HLC	150	2018-09-25	17	0	0	5	40°45'05.0"N 14°00'21.4"E	2
HLC34	HLC	200	2018-09-25	6	0	0	4	40°45'05.2"N 14°00'19.2"E	2
BG35	BG	100	2018-09-25	103	0	0	43	40°45'07.3"N 14°00'25.0"E	2
HLC35	HLC	100	2018-09-25	22	0	0	16	40°45'07.3"N 14°00'25.0"E	2
HLC36	HLC	150	2018-09-25	14	0	0	4	40°45'07.5"N 14°00'23.0"E	2
HLC37	HLC	200	2018-09-25	0	0	1	1	40°45'08.1"N 14°00'20.9"E	2
HLC38	HLC	150	2018-09-25	9	0	0	3	40°45'09.2"N 14°00'25.6"E	2
BG39	BG	200	2018-09-25	0	0	0	0	40°45'09.7"N 14°00'22.4"E	2
HLC39	HLC	200	2018-09-25	0	0	0	0	40°45'09.7"N 14°00'22.4"E	2
HLC40	HLC	200	2018-09-25	0	0	0	3	40°45'10.7"N 14°00'24.9"E	2
BG1	BG	50	2018-09-26	4	0	0	4	40°45'06.3"N 14°00'27.9"E	2
HLC1	HLC	50	2018-09-26	1	0	0	0	40°45'06.3"N 14°00'27.9"E	2
HLC2	HLC	100	2018-09-26	1	0	0	0	40°45'08.4"N 14°00'27.8"E	2
BG3	BG	150	2018-09-26	0	0	0	0	40°45'10.5"N 14°00'27.8"E	2
HLC3	HLC	150	2018-09-26	12	0	0	3	40°45'10.5"N 14°00'27.8"E	2
HLC4	HLC	200	2018-09-26	0	0	0	1	40°45'12.5"N 14°00'27.7"E	2
HLC5	HLC	200	2018-09-26	7	0	0	2	40°45'10.9"N 14°00'30.6"E	2
HLC6	HLC	200	2018-09-26	1	0	0	6	40°45'09.7"N 14°00'33.1"E	2
BG7	BG	200	2018-09-26	4	0	0	13	40°45'07.8"N 14°00'35.2"E	2
HLC7	HLC	200	2018-09-26	0	0	0	1	40°45'07.8"N 14°00'35.2"E	2
HLC8	HLC	150	2018-09-26	1	0	0	0	40°45'09.2"N 14°00'29.5"E	2
BG9	BG	100	2018-09-26	2	0	0	5	40°45'07.1"N 14°00'30.7"E	2
HLC9	HLC	100	2018-09-26	3	0	0	2	40°45'07.1"N 14°00'30.7"E	2
HLC10	HLC	150	2018-09-26	0	0	0	0	40°45'06.9"N 14°00'33.6"E	2
BG11	BG	50	2018-09-26	4	0	1	11	40°45'04.7"N 14°00'30.0"E	2
HLC11	HLC	50	2018-09-26	20	0	3	16	40°45'04.7"N 14°00'30.0"E	2
HLC12	HLC	100	2018-09-26	0	0	0	0	40°45'04.7"N 14°00'32.0"E	2
HLC13	HLC	150	2018-09-26	0	0	0	0	40°45'04.8"N 14°00'34.1"E	2
HLC14	HLC	200	2018-09-26	0	0	0	0	40°45'04.7"N 14°00'36.0"E	2
HLC15	HLC	100	2018-09-26	2	0	0	6	40°45'02.4"N 14°00'31.0"E	2
BG16	BG	150	2018-09-26	5	0	0	7	40°45'03.2"N 14°00'33.4"E	2
HLC16	HLC	150	2018-09-26	4	0	0	1	40°45'03.2"N 14°00'33.4"E	2
HLC17	HLC	200	2018-09-26	3	0	0	5	40°45'02.8"N 14°00'36.0"E	2
HLC18	HLC	150	2018-09-26	0	0	0	0	40°45'01.0"N 14°00'31.1"E	2
HLC19	HLC	200	2018-09-26	0	0	0	0	40°45'00.5"N 14°00'34.4"E	2
BG21	BG	50	2018-09-26	10	0	1	15	40°45'03.0"N 14°00'27.7"E	2
HLC21	HLC	50	2018-09-26	3	0	0	5	40°45'03.0"N 14°00'27.7"E	2
HLC22	HLC	100	2018-09-26	3	0	0	5	40°45'01.4"N 14°00'27.9"E	2
BG23	BG	150	2018-09-26	1	0	1	3	40°44'59.9"N 14°00'27.9"E	2
HLC23	HLC	200	2018-09-26	0	0	0	0	40°44'59.9"N 14°00'27.9"E	2
BG24	BG	200	2018-09-26	1	0	0	1	40°44'58.4"N 14°00'27.9"E	2
HLC24	HLC	200	2018-09-26	1	0	0	0	40°44'58.4"N 14°00'27.9"E	2
HLC25	HLC	100	2018-09-26	0	0	0	0	40°45'02.5"N 14°00'24.5"E	2
BG26	BG	150	2018-09-26	1	0	0	5	40°45'00.7"N 14°00'24.9"E	2
HLC26	HLC	150	2018-09-26	1	0	0	0	40°45'00.7"N 14°00'24.9"E	2
HLC27	HLC	200	2018-09-26	0	0	0	1	40°44'58.8"N 14°00'24.6"E	2
HLC28	HLC	150	2018-09-26	0	0	0	0	40°45'02.7"N 14°00'21.9"E	2
HLC29	HLC	200	2018-09-26	0	0	0	0	40°45'00.1"N 14°00'21.5"E	2
HLC30	HLC	200	2018-09-26	1	0	0	0	40°45'02.8"N 14°00'19.6"E	2
BG31	BG	50	2018-09-26	0	0	0	3	40°45'04.6"N 14°00'25.6"E	2
HLC31	HLC	50	2018-09-26	0	0	0	0	40°45'04.6"N 14°00'25.6"E	2
BG32	BG	100	2018-09-26	1	0	0	0	40°45'04.8"N 14°00'23.5"E	2
HLC32	HLC	100	2018-09-26	3	0	0	3	40°45'04.8"N 14°00'23.5"E	2
BG33	BG	150	2018-09-26	3	0	0	8	40°45'05.0"N 14°00'21.4"E	2
HLC33	HLC	150	2018-09-26	1	0	0	4	40°45'05.0"N 14°00'21.4"E	2
HLC34	HLC	200	2018-09-26	1	0	0	0	40°45'05.2"N 14°00'19.2"E	2
BG35	BG	100	2018-09-26	59	0	1	56	40°45'07.3"N 14°00'25.0"E	2
HLC35	HLC	100	2018-09-26	13	0	0	8	40°45'07.3"N 14°00'25.0"E	2
HLC36	HLC	150	2018-09-26	0	0	0	0	40°45'07.5"N 14°00'23.0"E	2
HLC37	HLC	200	2018-09-26	0	0	0	1	40°45'08.1"N 14°00'20.9"E	2
HLC38	HLC	150	2018-09-26	5	0	0	2	40°45'09.2"N 14°00'25.6"E	2
BG39	BG	200	2018-09-26	0	0	0	0	40°45'09.7"N 14°00'22.4"E	2
HLC39	HLC	200	2018-09-26	0	0	0	0	40°45'09.7"N 14°00'22.4"E	2
HLC40	HLC	200	2018-09-26	2	0	0	0	40°45'10.7"N 14°00'24.9"E	2
BG1	BG	50	2018-09-27	2	0	1	11	40°45'06.3"N 14°00'27.9"E	2
HLC1	HLC	50	2018-09-27	5	0	1	0	40°45'06.3"N 14°00'27.9"E	2
HLC2	HLC	100	2018-09-27	1	0	0	2	40°45'08.4"N 14°00'27.8"E	2
BG3	BG	150	2018-09-27	0	0	0	0	40°45'10.5"N 14°00'27.8"E	2
HLC3	HLC	150	2018-09-27	5	0	0	2	40°45'10.5"N 14°00'27.8"E	2
HLC4	HLC	200	2018-09-27	0	0	0	1	40°45'12.5"N 14°00'27.7"E	2
HLC5	HLC	200	2018-09-27	6	0	0	7	40°45'10.9"N 14°00'30.6"E	2
HLC6	HLC	200	2018-09-27	8	0	0	4	40°45'09.7"N 14°00'33.1"E	2
BG7	BG	200	2018-09-27	1	0	0	7	40°45'07.8"N 14°00'35.2"E	2
HLC7	HLC	200	2018-09-27	7	0	0	4	40°45'07.8"N 14°00'35.2"E	2
HLC8	HLC	150	2018-09-27	0	0	0	1	40°45'09.2"N 14°00'29.5"E	2
BG9	BG	100	2018-09-27	1	0	0	9	40°45'07.1"N 14°00'30.7"E	2
HLC9	HLC	100	2018-09-27	6	0	0	2	40°45'07.1"N 14°00'30.7"E	2
HLC10	HLC	150	2018-09-27	4	0	0	3	40°45'06.9"N 14°00'33.6"E	2
BG11	BG	50	2018-09-27	61	0	1	25	40°45'04.7"N 14°00'30.0"E	2
HLC11	HLC	50	2018-09-27	28	0	0	7	40°45'04.7"N 14°00'30.0"E	2
HLC12	HLC	100	2018-09-27	0	0	0	0	40°45'04.7"N 14°00'32.0"E	2
HLC13	HLC	150	2018-09-27	1	0	0	1	40°45'04.8"N 14°00'34.1"E	2
HLC14	HLC	200	2018-09-27	2	0	0	8	40°45'04.7"N 14°00'36.0"E	2
HLC15	HLC	100	2018-09-27	7	0	0	5	40°45'02.4"N 14°00'31.0"E	2
BG16	BG	150	2018-09-27	12	0	0	8	40°45'03.2"N 14°00'33.4"E	2
HLC16	HLC	150	2018-09-27	7	0	0	3	40°45'03.2"N 14°00'33.4"E	2
HLC17	HLC	200	2018-09-27	16	0	0	10	40°45'02.8"N 14°00'36.0"E	2
HLC18	HLC	150	2018-09-27	3	0	0	11	40°45'01.0"N 14°00'31.1"E	2
HLC19	HLC	200	2018-09-27	3	0	0	2	40°45'00.5"N 14°00'34.4"E	2
BG21	BG	50	2018-09-27	9	0	1	11	40°45'03.0"N 14°00'27.7"E	2
HLC21	HLC	50	2018-09-27	4	0	0	8	40°45'03.0"N 14°00'27.7"E	2
HLC22	HLC	100	2018-09-27	30	0	0	4	40°45'01.4"N 14°00'27.9"E	2
BG23	BG	150	2018-09-27	1	0	0	9	40°44'59.9"N 14°00'27.9"E	2
HLC23	HLC	200	2018-09-27	0	0	0	0	40°44'59.9"N 14°00'27.9"E	2
BG24	BG	200	2018-09-27	1	0	0	3	40°44'58.4"N 14°00'27.9"E	2
HLC24	HLC	200	2018-09-27	5	0	0	0	40°44'58.4"N 14°00'27.9"E	2
HLC25	HLC	100	2018-09-27	2	0	0	1	40°45'02.5"N 14°00'24.5"E	2
BG26	BG	150	2018-09-27	1	0	0	3	40°45'00.7"N 14°00'24.9"E	2
HLC26	HLC	150	2018-09-27	0	0	0	0	40°45'00.7"N 14°00'24.9"E	2
HLC27	HLC	200	2018-09-27	0	0	0	0	40°44'58.8"N 14°00'24.6"E	2
HLC28	HLC	150	2018-09-27	0	0	0	0	40°45'02.7"N 14°00'21.9"E	2
HLC29	HLC	200	2018-09-27	1	0	0	6	40°45'00.1"N 14°00'21.5"E	2
HLC30	HLC	200	2018-09-27	0	0	0	2	40°45'02.8"N 14°00'19.6"E	2
BG31	BG	50	2018-09-27	1	0	0	0	40°45'04.6"N 14°00'25.6"E	2
HLC31	HLC	50	2018-09-27	0	0	0	1	40°45'04.6"N 14°00'25.6"E	2
BG32	BG	100	2018-09-27	0	0	0	3	40°45'04.8"N 14°00'23.5"E	2
HLC32	HLC	100	2018-09-27	8	0	0	2	40°45'04.8"N 14°00'23.5"E	2
BG33	BG	150	2018-09-27	2	0	0	3	40°45'05.0"N 14°00'21.4"E	2
HLC33	HLC	150	2018-09-27	5	0	0	6	40°45'05.0"N 14°00'21.4"E	2
HLC34	HLC	200	2018-09-27	0	0	0	0	40°45'05.2"N 14°00'19.2"E	2
BG35	BG	100	2018-09-27	18	0	0	32	40°45'07.3"N 14°00'25.0"E	2
HLC35	HLC	100	2018-09-27	6	0	0	10	40°45'07.3"N 14°00'25.0"E	2
HLC36	HLC	150	2018-09-27	0	0	0	0	40°45'07.5"N 14°00'23.0"E	2
HLC37	HLC	200	2018-09-27	0	0	0	0	40°45'08.1"N 14°00'20.9"E	2
HLC38	HLC	150	2018-09-27	0	0	0	0	40°45'09.2"N 14°00'25.6"E	2
BG39	BG	200	2018-09-27	0	0	0	0	40°45'09.7"N 14°00'22.4"E	2
HLC39	HLC	200	2018-09-27	0	0	0	0	40°45'09.7"N 14°00'22.4"E	2
HLC40	HLC	200	2018-09-27	0	0	0	0	40°45'10.7"N 14°00'24.9"E	2

## Sheet: Vivara Data
OVITRAP	COORDINATES	Egg number 23 September 2018	Egg number 10 July 2019
Viv01	40°44'54.0"N 13°59'48.8"E	157	40
Viv02	40°44'54.5"N 13°59'46.6"E	561	243
Viv03	40°44'54.2"N 13°59'44.3"E	306	31
Viv04	40°44'53.6"N 13°59'42.1"E	551	141
Viv05	40°44'52.8"N 13°59'39.5"E	448	113
Viv06	40°44'51.5"N 13°59'38.5"E	688	49
Viv07	40°44'49.7"N 13°59'38.2"E	428	67
Viv08	40°44'51.4"N 13°59'40.9"E	498	50
Viv09	40°44'48.2"N 13°59'36.7"E	79	192
Viv10	40°44'47.2"N 13°59'34.7"E	649	456
Viv11	40°44'45.4"N 13°59'34.1"E	583	155
Viv12	40°44'43.3"N 13°59'33.7"E	799	388
Viv13	40°44'41.2"N 13°59'34.0"E	480	753
Viv14	40°44'44.1"N 13°59'34.3"E	412	1311
Viv15	40°44'37.9"N 13°59'36.6"E	735	56
Viv15BIS	40°44'39.6"N 13°59'35.2"E	701	142
Viv16	40°44'35.8"N 13°59'38.1"E	1318	150
Viv17	40°44'34.2"N 13°59'39.4"E	831	192
Viv18	40°44'32.8"N 13°59'40.8"E	1022	219
Viv19	40°44'31.6"N 13°59'43.5"E	654	21
Viv20	40°44'30.5"N 13°59'45.2"E	232	0
Viv21	40°44'35.4"N 13°59'39.7"E	669	47
Viv22	40°44'36.4"N 13°59'38.8"E	596	211
Viv23	40°44'35.5"N 13°59'36.6"E	691	230
Viv24	40°44'35.3"N 13°59'34.4"E	516	81
Viv25	40°44'34.0"N 13°59'34.2"E	459	155
Viv26	40°44'35.9"N 13°59'32.4"E	785	226
Viv27	40°44'36.4"N 13°59'32.2"E	660	214
Viv28	40°44'40.9"N 13°59'36.9"E	648	66
Viv29	40°44'42.7"N 13°59'37.1"E	798	288
Viv30	40°44'44.2"N 13°59'37.2"E	987	321
BG-TRAP	COORDINATES	males/females	males/females
BG1	40°44'54.1"N 13°59'43.5"E	0/0	0/0
BG2	40°44'44.3"N 13°59'33.6"E	7/31	8/17
BG3	40°44'35.6"N 13°59'35.6"E	0/0	11/10
BG4	40°44'30.4"N 13°59'44.9"E	0/0	0/0
